# Supplementary material for: Eye-Tracking Evidence That Verifiable Explanations Support Visual Evidence Checking in AI-Assisted Chest Radiograph Interpretation
Source: J Eye Mov Res. 2026 May 15;19(3):55. doi: 10.3390/jemr19030055 (PMC13214853; doi:10.3390/jemr19030055)
Supplement: Supplementary file 1 [file jemr-19-00055-s001.zip]

Archive with 1 entries (1 files):
- jemr-4279288-supplementary.pdf
